# Supplementary material for: Obstacles and Solutions Driving the Development of a National Teleradiology Network
Source: Healthcare (Basel). 2021 Dec 6;9(12):1684. doi: 10.3390/healthcare9121684 (PMC8701208; doi:10.3390/healthcare9121684)
Supplement: Supplementary file 1 [file healthcare-09-01684-s001.zip]

Archive with 1 entries (1 files):
- healthcare-1474121-supplementary.pdf
